# Supplementary material for: CHICKN: extraction of peptide chromatographic elution profiles from large scale mass spectrometry data by means of Wasserstein compressive hierarchical cluster analysis
Source: BMC Bioinformatics. 2021 Feb 12;22:68. doi: 10.1186/s12859-021-03969-0 (PMC7881590; doi:10.1186/s12859-021-03969-0)
Supplement: Supplementary file 6 — Additional file 6: Consensus chromatogram stability. A set of 10 figures exemplifying the stability of the pre-image computation through the averaging of a neighborhood of varying size. [file 12859_2021_3969_MOESM6_ESM.zip]

Archive with 10 entries (10 files):
- Consensus_chromatogram 1029 .png
- Consensus_chromatogram 1033 .png
- Consensus_chromatogram 1388 .png
- Consensus_chromatogram 1443 .png
- Consensus_chromatogram 4708 .png
- Consensus_chromatogram 5220 .png
- Consensus_chromatogram 6911 .png
- Consensus_chromatogram 7347 .png
- Consensus_chromatogram 7398 .png
- Consensus_chromatogram 8346 .png
